# Supplementary material for: What sets the mutation rate of a cell type in an animal species?
Source: PLoS Biol. 2026 Jun 8;24(6):e3003799. doi: 10.1371/journal.pbio.3003799 (PMC13245859; doi:10.1371/journal.pbio.3003799)
Supplement: S1 Table — For each species included in Fig 1, we report the per generation mutation rate, number of trios (for pedigree-based studies) or lines (for mutation-accumulation studies), generation time, source publication, and, if available, the degree of paternal bias. (XLSX) [file pbio.3003799.s001.xlsx]

## Sheet: SuppTable1
Common name	Latin name	Taxon	Reference	doi	# trios or MA lines	Mut rate per gen per bp (autosomes)	Generation time (years)	Number of mutations	Male to female bias
atlantic herring	Clupea harengus	fish	Feng et al, eLife 2017	https://doi.org/10.7554/eLife.23907	12	2e-09	6	17	0.88
three-spined stickleback	Gasterosteus aculeatus	fish	Zhang et al, bioRxiv 2024	https://doi.org/10.1101/2024.11.13.623523	40	5.05e-09	3	115	0.88
nine-spined stickleback	Pungitius pungitius	fish	Zhang et al, MBE 2023	https://doi.org/10.1093/molbev/msad192	106	4.56e-09	2	308	1.52
guppy	Poecilia reticulata	fish	Burda et al, Authorea 2022	https://doi.org/10.22541/au.165941824.49093906/v1	20	3.44e-09	0.5	24	3.5
gulf pipefish	Syngnathus scovelli	fish	Bergeron et al, Nature 2023	https://doi.org/10.1038/s41586-023-05752-y	6	2.3e-09	1	14	0.67
human	Homo sapiens	mammals	Jónsson et al, Nature 2017	https://doi.org/10.1038/nature24018	1548	1.25e-08	28	101377	4.1
dog	Canis lupus	mammals	Zhang et al, Genome Biology 2025	https://doi.org/10.1186/s13059-025-03804-2	390	4.89e-09	4	8312	3.01
mouse	Mus musculus	mammals	Lindsay et al, Nature Communications 2019	https://doi.org/10.1038/s41467-019-12023-w	40	3.9e-09	0.75	753	2.7
cattle	Bos taurus	mammals	Harland et al, bioRxiv 2017	https://doi.org/10.1101/079863	5	1.17e-08	3	190	2.4
pig	Sus scrofa	mammals	Bergeron et al, Nature 2023	https://doi.org/10.1038/s41586-023-05752-y	7	4.1e-09	0.5	101	2.25
baboon	Papio anubis	mammals	Wu et al, PLoS Biology 2020	https://doi.org/10.1371/journal.pbio.3000838	12	5.7e-09	10	475	4.5
rhesus macaque	Macaca mulatta	mammals	Stendahl et al, Genome Research 2023	https://doi.org/10.1101/gr.277977.123	108	8.1e-09	11	1146	2.87
rhesus macaque	Macaca mulatta	mammals	Wang et al, Genome Research 2020	https://doi.org/10.1101/gr.255174.119	14	5.8e-09	11	307	3.2
rhesus macaque	Macaca mulatta	mammals	Bergeron et al, GigaScience 2012	https://doi.org/10.1093/gigascience/giab029	19	7.7e-09	11	663	4.26
chimpanzee	Pan troglodytes	mammals	Besenbacher et al, Nature Ecology & Evolution 2019	https://doi.org/10.1038/s41559-018-0778-x	7	1.2731e-08	25	263	4.36842
cat	Felis catus	mammals	Wang et al, MBE 2022	https://doi.org/10.1093/molbev/msac147	11	8.6e-09	3.8	233	1.7
opossum	Monodelphis domestica	mammals	Peña-Garcia et al, Genetics 2025	https://doi.org/10.1093/genetics/iyaf177	22	2.52e-09	1	242	1.96774
aye-aye	Daubentonia madagascariensis	mammals	Versoza et al, MBE 2025	https://doi.org/10.1093/molbev/msaf034	10	1.1e-08	4.5	323	2.7
owl monkey	Aotus trivirgatus	mammals	Thomas et al, Current Biology 2018	https://doi.org/10.1016/j.cub.2018.08.050	14	8.1e-09	6	283	2.15
guinea pig	Cavia porcellus	mammals	Bergeron et al, Nature 2023	https://doi.org/10.1038/s41586-023-05752-y	6	9.42e-09	1.5	91	2.04
white-faced saki	Pithecia pithecia	mammals	Bergeron et al, Nature 2023	https://doi.org/10.1038/s41586-023-05752-y	5	9.5e-09	16	173	3.46
whale	Megaptera novaeangliae	mammals	Suárez-Menéndez et al, Science 2023	https://doi.org/10.1126/science.adf2160	5	1.12e-08	21.5	143	3.53
zebra finch	Taeniopygia guttata	birds	Liang et al, Communications Biology 2024	https://doi.org/10.1038/s42003-024-06945-5	16	6.2e-09	3.31	150
zebra finch	Taeniopygia guttata	birds	Prentout et al, PLoS Genetics 2025	https://doi.org/10.1371/journal.pgen.1011661	40	5e-09	2.5	202	1.7
collared flycatcher	Ficedula albicollis	birds	Smeds et al, Genome Research 2016	https://doi.org/10.1101/gr.204669.116	7	4.6e-09	2.44	55	1.2
great reed warblers	Acrocephalus arundinaceus	birds	Zhang et al, GBE 2023	https://doi.org/10.1093/gbe/evad180	8	7.16e-09	2.44	82	3
japanese quail	Coturnix japonica	birds	Bergeron et al, Nature 2023	https://doi.org/10.1038/s41586-023-05752-y	8	5.4e-09	2.4	65	2.3
herring gull	Larus argentatus	birds	Bergeron et al, Nature 2023	https://doi.org/10.1038/s41586-023-05752-y	7	7.1e-09	12	87	1.78
siberian stonechat	Saxicola maurus	birds	Bergeron et al, Nature 2023	https://doi.org/10.1038/s41586-023-05752-y	5	6.4e-09	3.5	55	6.16667
barn owl	Tyto alba	birds	Topaloudis et al, bioRxiv	https://doi.org/10.64898/2026.02.17.706346	33	5.6e-09	2.5	284	2.3
painted turtle	Chrysemys picta	reptiles	Bergeron et al, Nature 2023	https://doi.org/10.1038/s41586-023-05752-y	9	4.37e-09	20	138	1.625
postman butterfly	Heliconius melpomene	arthropods	Keightley et al, MBE 2015	https://doi.org/10.1093/molbev/msu302	30	2.9e-09	0.16	9
common fruit fly	Drosophila melanogaster	arthropods	Keightley et al, Genetics 2014	https://doi.org/10.1534/genetics.113.158758	12	2.8e-09	0.027	6
fruit fly	Drosophila simulans	arthropods	Wang et al, Genome Research 2023	https://doi.org/10.1101/gr.277383.122	30	4.51e-09	0.027	58
water flea	Daphnia pulex	arthropods	Keith et al, Genome Research 2015	https://doi.org/10.1101/gr.191338.115	2	4e-09	0.03	733
water flea	Daphnia pulex	arthropods	Flynn et al, MBE 2016	https://doi.org/10.1093/molbev/msw234	24	2.3e-09	0.03	477
water flea	Daphnia pulex	arthropods	Bull et al, G3 2018	https://doi.org/10.1534/g3.118.200797	55	1.61e-09	0.03	644
water flea	Daphnia pulex	arthropods	Keith et al, Environ Health Perspect 2021	https://doi.org/10.1289/EHP8932	12	1.57e-09	0.05	94
water flea	Daphnia pulex	arthropods	Chain et al, Genome Research 2019	https://doi.org/10.1101/gr.234724.118	24	7e-10	0.03	290
water flea	Daphnia magna	arthropods	Ho et al, MBE 2020	https://doi.org/10.1093/molbev/msaa142	66	8.96e-09	0.04	573
water flea	Daphnia galeata	arthropods	Pfenninger et al, PLOS One 2022	https://doi.org/10.1371/journal.pone.0265632	18	7.45e-10	0.04	12
C. elegans	Caenorhabditis elegans	worms	Denver et al, PNAS 2009	https://doi.org/10.1073/pnas.0904895106	10	2.7e-09	0.008	391
C. elegans	Caenorhabditis elegans	worms	Denver et al, GBE 2012	https://doi.org/10.1093/gbe/evs028	25	1.89e-09	0.008	207
C. elegans	Caenorhabditis elegans	worms	Meier et al, Genome Research 2014	https://doi.org/10.1101/gr.175547.114	6	3.37e-10	0.008
C. elegans	Caenorhabditis elegans	worms	Konrad et al, Genetics 2019	https://doi.org/10.1534/genetics.119.302054	35	1.84e-09	0.008	1112
C. elegans	Caenorhabditis elegans	worms	Saxena et al, MBE 2018	https://doi.org/10.1093/molbev/msy213	32	2.33e-09	0.008	347
C. elegans	Caenorhabditis elegans	worms	Saxena et al, MBE 2018	https://doi.org/10.1093/molbev/msy213	48	2.57e-09	0.008	1481
C. briggsae	Caenorhabditis briggsae	worms	Denver et al, GBE 2012	https://doi.org/10.1093/gbe/evs028	25	1.43e-09	0.008	241
P. pacificus	Pristionchus pacificus	worms	Weller et al, Genetics 2014	https://doi.org/10.1534/genetics.113.159863	22	2e-09	0.01	802
